# Supplementary material for: Identification of Novel Circulating miRNAs in Patients with Acute Ischemic Stroke
Source: Int J Mol Sci. 2022 Mar 21;23(6):3387. doi: 10.3390/ijms23063387 (PMC8955546; doi:10.3390/ijms23063387)
Supplement: Supplementary file 1 [file ijms-23-03387-s001.zip]

Archive with 6 entries (5 files):
- ijms-1640996-supplementary/
- ijms-1640996-supplementary/Supplementary_Table_S1_Stroke_BL_vs_Healthy_Control.xlsx
- ijms-1640996-supplementary/Supplementary_Table_S2_Stroke_BL_Males_vs_Healthy_Control_Males.pdf
- ijms-1640996-supplementary/Supplementary_Table_S3_Stroke_vs_Healthy_Control_Top_miRNA.xlsx
- ijms-1640996-supplementary/Supplementary_Table_S4_Stroke_FU_vs_Healthy_Control.xlsx
- ijms-1640996-supplementary/Supplementary_Table_S5_Stroke_mRS.pdf
