# Supplementary material for: Identification of Novel Circulating miRNAs in Patients with Acute Ischemic Stroke
Source: Int J Mol Sci. 2022 Mar 21;23(6):3387. doi: 10.3390/ijms23063387 (PMC8955546; doi:10.3390/ijms23063387)
Supplement: Supplementary file 1 [file ijms-23-03387-s001.zip › ijms-1640996-supplementary/Supplementary_Table_S1_Stroke_BL_vs_Healthy_Control.xlsx]

## Sheet: Sheet1
miRNA	FC	Log2FC	Log2FC_SE	FDR
hsa-miR-451a	4.83679	2.27405	0.114525	3.78332e-85
hsa-miR-362-3p	4.00918	2.00331	0.207013	4.07271e-21
hsa-miR-363-3p	3.60734	1.85094	0.0975101	6.23287e-78
hsa-miR-96-5p	3.3639	1.75014	0.142686	3.07945e-33
hsa-miR-484	3.24033	1.69614	0.09487	3.36807e-69
hsa-miR-3667-5p	3.17911	1.66862	0.258103	5.36269e-10
hsa-miR-4508	3.03425	1.60134	0.119268	1.26672e-39
hsa-miR-3200-5p	3.03311	1.6008	0.330137	4.29301e-06
hsa-miR-15a-5p	2.9898	1.58005	0.106006	1.3923e-48
hsa-miR-486-3p	2.94459	1.55807	0.0955856	9.56414e-58
hsa-miR-15b-3p	2.94208	1.55683	0.107603	8.30593e-46
hsa-miR-502-3p	2.87042	1.52126	0.136705	1.34473e-27
hsa-miR-19b-3p	2.8385	1.50513	0.0991638	2.74071e-50
hsa-miR-32-5p	2.78572	1.47805	0.0981455	1.44762e-49
hsa-miR-570-3p	2.7657	1.46764	0.272448	2.89012e-07
hsa-miR-9-3p	2.70154	1.43378	0.315332	1.76484e-05
hsa-miR-3158-3p	2.67819	1.42126	0.170548	6.04563e-16
hsa-miR-5001-3p	2.6266	1.39319	0.228827	5.47646e-09
hsa-miR-4306	2.62334	1.39141	0.149317	1.17856e-19
hsa-miR-3613-5p	2.56225	1.35741	0.111916	1.4822e-32
hsa-miR-4659a-3p	2.55323	1.35232	0.280104	4.7282e-06
hsa-miR-1180-3p	2.54973	1.35034	0.114993	1.32905e-30
hsa-miR-22-3p	2.53379	1.3413	0.088605	4.71952e-50
hsa-miR-500a-5p	2.49879	1.32123	0.297091	2.77345e-05
hsa-miR-107	2.48916	1.31566	0.103798	2.25416e-35
hsa-miR-320a-3p	2.46651	1.30247	0.0793655	1.77119e-58
hsa-miR-18a-3p	2.46416	1.3011	0.16115	5.00007e-15
hsa-miR-636	2.45457	1.29547	0.223051	2.92894e-08
hsa-miR-4732-5p	2.43627	1.28467	0.10328	3.91785e-34
hsa-miR-3942-5p	2.43411	1.2834	0.270486	7.09158e-06
hsa-miR-576-5p	2.40687	1.26716	0.09048	4.92596e-43
hsa-miR-186-5p	2.39283	1.25872	0.0792193	6.52081e-55
hsa-miR-20b-5p	2.38873	1.25625	0.108975	1.51601e-29
hsa-miR-6734-5p	2.38461	1.25375	0.142305	1.06711e-17
hsa-miR-548ay-5p	2.37534	1.24814	0.233853	3.76443e-07
hsa-miR-486-5p	2.34723	1.23096	0.0802217	2.50075e-51
hsa-miR-501-3p	2.33321	1.22232	0.1002	6.63207e-33
hsa-miR-16-2-3p	2.27149	1.18364	0.137989	8.00479e-17
hsa-miR-20a-5p	2.2543	1.17268	0.081384	1.85537e-45
hsa-miR-6780a-5p	2.2262	1.15458	0.218189	4.71509e-07
hsa-miR-532-3p	2.22123	1.15136	0.128537	3.00693e-18
hsa-miR-4511	2.20796	1.14271	0.267219	5.7744e-05
hsa-miR-1285-3p	2.18986	1.13084	0.255403	3.01257e-05
hsa-miR-101-5p	2.17902	1.12368	0.196953	5.22295e-08
hsa-miR-7976	2.16557	1.11475	0.176166	1.29816e-09
hsa-miR-548ad-5p	2.14045	1.09792	0.121119	1.18492e-18
hsa-miR-7706	2.12551	1.08781	0.17361	1.91098e-09
hsa-miR-421	2.0873	1.06164	0.087422	1.2662e-32
hsa-let-7d-5p	2.08175	1.05779	0.0813175	3.16651e-37
hsa-miR-4732-3p	2.0738	1.05228	0.112969	1.20428e-19
hsa-miR-1306-3p	2.06933	1.04917	0.17871	2.05787e-08
hsa-miR-92a-3p	2.04335	1.03094	0.0729863	1.0357e-43
hsa-miR-106b-5p	1.99517	0.996511	0.11249	7.08152e-18
hsa-miR-1290	-1.9721	-0.979735	0.169226	3.2498e-08
hsa-miR-122-5p	-1.98323	-0.987852	0.175071	7.3639e-08
hsa-miR-628-5p	-2.06092	-1.04329	0.145165	3.87635e-12
hsa-miR-483-3p	-2.0763	-1.05402	0.231565	1.73214e-05
hsa-miR-369-5p	-2.08754	-1.0618	0.195897	2.42464e-07
hsa-miR-885-3p	-2.08853	-1.06249	0.236802	2.31467e-05
hsa-miR-664a-3p	-2.09287	-1.06548	0.172058	2.9705e-09
hsa-miR-1301-3p	-2.09565	-1.0674	0.147673	2.90831e-12
hsa-miR-4750-5p	-2.12962	-1.0906	0.230304	7.3927e-06
hsa-miR-141-3p	-2.16445	-1.114	0.13079	1.33567e-16
hsa-miR-30e-3p	-2.1899	-1.13087	0.0965058	1.7408e-30
hsa-miR-10a-3p	-2.23258	-1.15871	0.197423	2.06492e-08
hsa-miR-193b-5p	-2.25701	-1.17441	0.192457	5.08641e-09
hsa-miR-485-5p	-2.27448	-1.18554	0.202288	2.1608e-08
hsa-miR-889-3p	-2.29837	-1.20061	0.230897	7.60949e-07
hsa-miR-181a-3p	-2.30287	-1.20343	0.130891	3.63107e-19
hsa-miR-381-3p	-2.32497	-1.21721	0.175882	2.55357e-11
hsa-miR-429	-2.32825	-1.21924	0.234125	7.32906e-07
hsa-miR-1307-3p	-2.35373	-1.23495	0.100966	4.56848e-33
hsa-miR-23b-3p	-2.40268	-1.26465	0.108573	3.89117e-30
hsa-miR-5698	-2.43267	-1.28254	0.279305	1.44179e-05
hsa-let-7f-5p	-2.4382	-1.28582	0.075892	2.82325e-62
hsa-miR-625-3p	-2.45248	-1.29424	0.112948	3.30694e-29
hsa-miR-1-3p	-2.46074	-1.29909	0.178037	1.8156e-12
hsa-miR-328-3p	-2.47795	-1.30915	0.125026	1.47271e-24
hsa-miR-30c-1-3p	-2.49535	-1.31924	0.298674	3.13962e-05
hsa-miR-12136	-2.57842	-1.36649	0.16747	2.49059e-15
hsa-miR-127-5p	-2.61722	-1.38803	0.328337	7.09915e-05
hsa-miR-409-3p	-2.61735	-1.3881	0.156013	5.05701e-18
hsa-miR-495-3p	-2.62984	-1.39497	0.300142	1.12068e-05
hsa-miR-196a-5p	-2.65376	-1.40804	0.188818	5.73342e-13
hsa-miR-3135b	-2.67572	-1.41993	0.166957	1.4595e-16
hsa-miR-374b-3p	-2.69422	-1.42987	0.287237	2.28223e-06
hsa-miR-493-3p	-2.70729	-1.43685	0.203274	9.02482e-12
hsa-miR-5187-5p	-2.7171	-1.44207	0.138275	2.22195e-24
hsa-miR-30a-3p	-2.75536	-1.46224	0.148232	6.58978e-22
hsa-miR-155-5p	-2.76904	-1.46938	0.121788	3.14222e-32
hsa-miR-139-3p	-2.79563	-1.48317	0.125183	4.08108e-31
hsa-miR-374a-3p	-2.8225	-1.49697	0.148839	9.72386e-23
hsa-miR-6793-5p	-2.83048	-1.50105	0.177441	2.13308e-16
hsa-miR-11400	-2.88984	-1.53099	0.160223	1.29468e-20
hsa-miR-127-3p	-2.9035	-1.53779	0.162202	2.61902e-20
hsa-miR-200c-3p	-2.95128	-1.56134	0.124804	1.64477e-34
hsa-miR-1277-5p	-2.97978	-1.57521	0.227787	2.63293e-11
hsa-miR-7704	-3.09766	-1.63118	0.250797	4.19692e-10
hsa-miR-1277-3p	-3.19355	-1.67516	0.309813	2.59702e-07
hsa-miR-412-5p	-3.25769	-1.70385	0.328488	8.11248e-07
hsa-miR-206	-3.3291	-1.73513	0.222069	3.86458e-14
hsa-miR-9985	-3.3419	-1.74067	0.28582	5.45346e-09
hsa-miR-375-3p	-3.371	-1.75318	0.176637	3.64209e-22
hsa-miR-664b-5p	-3.39688	-1.76421	0.140068	5.80762e-35
hsa-miR-342-5p	-3.45811	-1.78999	0.163657	1.09961e-26
hsa-miR-1226-3p	-3.46116	-1.79125	0.245511	1.8156e-12
hsa-miR-493-5p	-3.46127	-1.7913	0.224796	1.15638e-14
hsa-miR-200a-3p	-3.50629	-1.80995	0.187599	5.34393e-21
hsa-miR-548j-5p	-3.60791	-1.85116	0.132373	6.28821e-43
hsa-let-7e-5p	-3.61425	-1.8537	0.108182	1.2651e-63
hsa-miR-432-5p	-3.75755	-1.90979	0.162227	9.80814e-31
hsa-miR-370-3p	-3.77998	-1.91838	0.159366	4.27863e-32
hsa-miR-4446-3p	-3.99043	-1.99654	0.182608	1.12749e-26
hsa-miR-6772-3p	-4.06254	-2.02238	0.300585	9.41405e-11
hsa-miR-224-5p	-4.08965	-2.03198	0.176006	1.26929e-29
hsa-miR-574-5p	-4.34718	-2.12008	0.13604	7.25307e-53
hsa-miR-142-3p	-4.91768	-2.29798	0.101608	2.34225e-110
hsa-miR-485-3p	-5.26623	-2.39677	0.204088	1.32905e-30
hsa-miR-676-3p	-5.55789	-2.47454	0.255454	3.75848e-21
hsa-miR-379-5p	-5.5588	-2.47477	0.162649	1.67202e-50
hsa-miR-6721-5p	-5.61056	-2.48814	0.201157	9.04877e-34
hsa-miR-411-5p	-7.83643	-2.9702	0.218261	1.11029e-40
hsa-miR-149-5p	-10.1183	-3.33889	0.398601	4.24132e-16
