# Supplementary material for: Identification of Novel Circulating miRNAs in Patients with Acute Ischemic Stroke
Source: Int J Mol Sci. 2022 Mar 21;23(6):3387. doi: 10.3390/ijms23063387 (PMC8955546; doi:10.3390/ijms23063387)
Supplement: Supplementary file 1 [file ijms-23-03387-s001.zip › ijms-1640996-supplementary/Supplementary_Table_S3_Stroke_vs_Healthy_Control_Top_miRNA.xlsx]

## Sheet: Sheet1
miRNA	Discovery
	FC	Log2FC	Log2FC_SE	FDR
hsa-miR-142-3p	-5.54543	-2.4713	0.156489	2.69347e-53
hsa-miR-451a	5.43005	2.44097	0.165555	1.28401e-46
hsa-miR-379-5p	-6.64857	-2.73304	0.248999	4.7612e-26
hsa-miR-96-5p	4.825	2.27053	0.219205	1.73194e-23
hsa-miR-224-5p	-5.35608	-2.42118	0.243276	8.96812e-22
hsa-miR-574-5p	-4.69162	-2.23009	0.228214	5.16802e-21
hsa-miR-370-3p	-5.15112	-2.36489	0.243293	8.2146e-21
hsa-miR-432-5p	-4.95131	-2.30781	0.24978	6.54148e-19
hsa-miR-411-5p	-8.68591	-3.11868	0.348387	8.11019e-18
hsa-miR-485-3p	-7.71109	-2.94693	0.332393	1.70898e-17
hsa-miR-375-3p	-4.42432	-2.14546	0.242621	2.03989e-17
hsa-miR-200a-3p	-4.31893	-2.11067	0.24688	2.49108e-16
hsa-miR-342-5p	-4.16271	-2.05752	0.265568	1.21383e-13
hsa-miR-4446-3p	-4.40015	-2.13755	0.277429	1.66993e-13
hsa-miR-6721-5p	-6.49743	-2.69987	0.351787	2.07888e-13
hsa-miR-362-3p	4.92608	2.30044	0.313691	2.56072e-12
hsa-miR-493-5p	-5.25978	-2.395	0.331405	5.40351e-12
hsa-miR-493-3p	-5.16695	-2.36931	0.339889	3.25675e-11
hsa-miR-676-3p	-5.78754	-2.53295	0.435244	4.33883e-08
hsa-miR-1226-3p	-4.98604	-2.31789	0.439138	7.98073e-07
hsa-miR-6772-3p	-4.00976	-2.00352	0.462331	6.88746e-05
hsa-miR-412-5p	-4.98058	-2.31631	0.537725	7.65683e-05
hsa-miR-9985	-4.45434	-2.15521	0.503035	8.3428e-05
hsa-miR-495-3p	-4.15012	-2.05315	0.4797	8.35802e-05
hsa-miR-1277-3p	-4.29042	-2.10112	0.505384	0.000136009
hsa-miR-1247-5p	-4.24964	-2.08734	0.530856	0.000325441
hsa-miR-149-5p	-11.7756	-3.55773	0.910184	0.000356579
