# Supplementary material for: Identification of Novel Circulating miRNAs in Patients with Acute Ischemic Stroke
Source: Int J Mol Sci. 2022 Mar 21;23(6):3387. doi: 10.3390/ijms23063387 (PMC8955546; doi:10.3390/ijms23063387)
Supplement: Supplementary file 1 [file ijms-23-03387-s001.zip › ijms-1640996-supplementary/Supplementary_Table_S4_Stroke_FU_vs_Healthy_Control.xlsx]

## Sheet: Sheet1
miRNA	FC	Log2FC	Log2FC_SE	FDR
hsa-miR-451a	4.87385	2.28506	0.157709	2.03e-45
hsa-miR-362-3p	4.15978	2.05651	0.252026	3.59e-15
hsa-miR-3667-5p	4.0053	2.00191	0.321094	2.73e-09
hsa-miR-363-3p	3.62598	1.85837	0.131955	4.31e-43
hsa-miR-484	3.36449	1.75039	0.114329	1.56e-50
hsa-miR-96-5p	3.33117	1.73603	0.179749	9.58e-21
hsa-miR-3158-3p	3.05807	1.61262	0.215644	6.76e-13
hsa-miR-5001-3p	3.02235	1.59567	0.268787	1.61e-08
hsa-miR-296-5p	3.01547	1.59238	0.20344	4.9e-14
hsa-miR-6780a-5p	2.90818	1.54012	0.270273	6.11e-08
hsa-miR-4306	2.87094	1.52152	0.195097	6.06e-14
hsa-miR-486-3p	2.82039	1.4959	0.129584	3.79e-29
hsa-miR-502-3p	2.72406	1.44576	0.170027	2.21e-16
hsa-let-7a-3p	2.70941	1.43798	0.173229	1.17e-15
hsa-miR-15a-5p	2.67692	1.42058	0.132898	3.56e-25
hsa-miR-32-5p	2.66728	1.41537	0.128489	1.24e-26
hsa-miR-15b-3p	2.64225	1.40177	0.149835	1.39e-19
hsa-miR-1180-3p	2.609	1.3835	0.146759	7.57e-20
hsa-miR-4508	2.57874	1.36667	0.145547	1.05e-19
hsa-miR-22-3p	2.55165	1.35143	0.0941217	1.13e-44
hsa-miR-19b-3p	2.46231	1.30001	0.120563	1.42e-25
hsa-miR-320a-3p	2.39776	1.26169	0.102879	8.47e-33
hsa-miR-186-5p	2.30195	1.20286	0.0941541	1.47e-35
hsa-miR-1306-3p	2.2993	1.2012	0.234822	1.35e-06
hsa-miR-3613-5p	2.29316	1.19733	0.126789	6.62e-20
hsa-miR-16-2-3p	2.2894	1.19497	0.165108	3.72e-12
hsa-miR-107	2.27871	1.18822	0.120751	1.75e-21
hsa-miR-486-5p	2.27385	1.18514	0.107698	1.31e-26
hsa-miR-3200-3p	2.24171	1.1646	0.249066	1.19e-05
hsa-miR-4732-5p	2.24045	1.16379	0.125897	3.7e-19
hsa-miR-101-5p	2.2219	1.1518	0.216086	4.63e-07
hsa-miR-18a-3p	2.22119	1.15133	0.198417	3.39e-08
hsa-miR-501-3p	2.22023	1.15071	0.126263	1.12e-18
hsa-miR-6734-5p	2.10485	1.07372	0.161349	1.89e-10
hsa-miR-10527-5p	1.95633	0.968149	0.187376	1.05e-06
hsa-miR-140-3p	1.92038	0.941389	0.139206	9.17e-11
hsa-miR-4443	-1.94882	-0.962601	0.247964	0.000342282
hsa-miR-206	-2.08081	-1.05715	0.284276	0.000640897
hsa-miR-375-3p	-2.13568	-1.09469	0.216007	1.72e-06
hsa-miR-941	-2.17017	-1.1178	0.127802	2.82e-17
hsa-miR-134-5p	-2.21632	-1.14817	0.163111	1.43e-11
hsa-miR-1301-3p	-2.21664	-1.14837	0.196944	2.89e-08
hsa-miR-1307-3p	-2.36528	-1.24201	0.112769	1.24e-26
hsa-miR-30e-3p	-2.3698	-1.24477	0.132627	1.07e-19
hsa-miR-1268a	-2.41329	-1.271	0.263286	5.7e-06
hsa-miR-1-3p	-2.42414	-1.27747	0.247082	1.04e-06
hsa-miR-26a-1-3p	-2.55792	-1.35497	0.293425	1.56e-05
hsa-miR-23b-3p	-2.58881	-1.37229	0.14339	2.06e-20
hsa-let-7f-5p	-2.61584	-1.38728	0.080641	9.02e-64
hsa-miR-5187-5p	-2.62393	-1.39173	0.197034	1.21e-11
hsa-miR-3135b	-2.62645	-1.39311	0.209738	2.03e-10
hsa-miR-485-5p	-2.62881	-1.39441	0.224792	3.28e-09
hsa-miR-6842-3p	-2.68089	-1.42271	0.201093	1.13e-11
hsa-miR-30a-3p	-2.74311	-1.45581	0.195835	9.11e-13
hsa-miR-181a-3p	-2.76205	-1.46574	0.175089	6.58e-16
hsa-miR-369-5p	-2.7763	-1.47316	0.217825	9.17e-11
hsa-miR-342-5p	-2.82307	-1.49727	0.198402	4.11e-13
hsa-miR-127-3p	-2.82863	-1.5001	0.182	1.86e-15
hsa-miR-1277-5p	-2.87041	-1.52126	0.297266	1.35e-06
hsa-miR-200a-3p	-2.96007	-1.56563	0.259381	9.06e-09
hsa-miR-139-3p	-2.96807	-1.56952	0.171922	9.89e-19
hsa-miR-155-5p	-3.05269	-1.61008	0.1149	1e-42
hsa-miR-381-3p	-3.07462	-1.62041	0.217264	7.76e-13
hsa-miR-409-3p	-3.15407	-1.65721	0.18622	7.47e-18
hsa-miR-9-5p	-3.30286	-1.72372	0.281295	5.19e-09
hsa-miR-6852-5p	-3.34007	-1.73988	0.250191	2.52e-11
hsa-miR-7704	-3.37106	-1.7532	0.326652	3.85e-07
hsa-miR-374a-3p	-3.4435	-1.78387	0.192779	3.46e-19
hsa-miR-11400	-3.56236	-1.83283	0.185915	1.51e-21
hsa-miR-574-5p	-3.56362	-1.83334	0.190188	1.08e-20
hsa-miR-664b-5p	-3.60811	-1.85124	0.182283	8.29e-23
hsa-miR-889-3p	-3.71665	-1.894	0.269628	1.57e-11
hsa-let-7e-5p	-3.88179	-1.95672	0.130294	1.01e-48
hsa-miR-1226-3p	-3.88872	-1.9593	0.354216	1.56e-07
hsa-miR-548j-5p	-3.9662	-1.98776	0.168656	2.36e-30
hsa-miR-4446-3p	-3.97889	-1.99237	0.217813	8.55e-19
hsa-miR-676-3p	-4.00461	-2.00166	0.355829	9.22e-08
hsa-miR-370-3p	-4.06664	-2.02384	0.208393	5.84e-21
hsa-miR-493-3p	-4.06718	-2.02403	0.236872	1.59e-16
hsa-miR-432-5p	-4.27595	-2.09625	0.195531	2.65e-25
hsa-miR-485-3p	-4.29697	-2.10332	0.28219	7.94e-13
hsa-miR-493-5p	-4.62343	-2.20896	0.253732	3.96e-17
hsa-miR-224-5p	-4.83792	-2.27439	0.203346	2.04e-27
hsa-miR-142-3p	-5.00346	-2.32293	0.122848	6.91e-77
hsa-miR-6721-5p	-5.37482	-2.42622	0.294684	1.98e-15
hsa-miR-379-5p	-6.6152	-2.72578	0.190017	1.17e-44
hsa-miR-411-5p	-7.04809	-2.81723	0.2642	4.52e-25
hsa-miR-149-5p	-10.0367	-3.32721	0.469585	1.06e-11
